# Supplementary material for: Synergistic Growth and Metabolic Interactions of Kluyveromyces marxianus and Lactococcus lactis in Rose-Aroma Fermented Milk Revealed by Integrated Flavoromics and Metabolomics
Source: Metabolites. 2026 Mar 31;16(4):235. doi: 10.3390/metabo16040235 (PMC13118117; doi:10.3390/metabo16040235)
Supplement: Supplementary file 1 [file metabolites-16-00235-s001.zip]

Archive with 1 entries (1 files):
- metabolites-4180957-supplementary.pdf
